# Supplementary material for: Generation of Multi-Transgenic Pigs Using PiggyBac Transposons Co-expressing Pectinase, Xylanase, Cellulase, β-1.3-1.4-Glucanase and Phytase
Source: Front Genet. 2020 Nov 30;11:597841. doi: 10.3389/fgene.2020.597841 (PMC7734351; doi:10.3389/fgene.2020.597841)
Supplement: Supplementary file 1 [file Presentation_1.zip]

Archive with 2 entries (2 files):
- Supplementary Figure 1 - 7 & Tables 1 - 6.doc
- Supplementary Table 8.xlsx
