# Supplementary material for: Generation of Multi-Transgenic Pigs Using PiggyBac Transposons Co-expressing Pectinase, Xylanase, Cellulase, β-1.3-1.4-Glucanase and Phytase
Source: Front Genet. 2020 Nov 30;11:597841. doi: 10.3389/fgene.2020.597841 (PMC7734351; doi:10.3389/fgene.2020.597841)
Supplement: Supplementary file 1 [file Presentation_1.zip › Supplementary Table 8.xlsx]

## Sheet: WT
																Supplementary Table 8 : Feed intake and weight of F1 pigs
Date	Pig	Consumed	Visits	Weight	Phase time		Date	Pig	Consumed	Visits	Weight	Phase time		Date	Pig	Consumed	Visits	Weight	Phase time		Date	Pig	Consumed	Visits	Weight	Phase time		Date	Pig	Consumed	Visits	Weight	Phase time		Date	Pig	Consumed	Visits	Weight	Phase time
2018/7/14	800	1.126	11	40.2	1		2018/7/18	807	1.381	9	30.6	1		2018/7/15	200	0.708	8	30	1		2018/8/3	201	1.548	18	30.2	1		2018/7/17	206	1.553	7	30.8	1		2018/7/13	208	1.98	10	40.4	1
2018/7/15	800	1.333	13	41	2		2018/7/19	807	1.205	20	32	2		2018/7/16	200	1.291	7	30.4	2		2018/8/4	201	1.305	17	30.8	2		2018/7/18	206	1.401	6	31.4	2		2018/7/14	208	2.148	6	41.2	2
2018/7/16	800	2.047	10	42.2	3		2018/7/20	807	1.626	17	31.8	3		2018/7/17	200	0.679	4	30.8	3		2018/8/5	201	1.322	15	31.2	3		2018/7/19	206	1.931	7	32.2	3		2018/7/15	208	2.806	9	42.4	3
2018/7/17	800	2.362	13	43.4	4		2018/7/21	807	1.36	13	31.4	4		2018/7/18	200	1.488	8	32.4	4		2018/8/6	201	1.205	15	32.2	4		2018/7/20	206	1.448	6	32.6	4		2018/7/16	208	2.801	10	43.2	4
2018/7/18	800	1.823	12	43.6	5		2018/7/22	807	1.515	11	31.8	5		2018/7/19	200	1.772	10	33.4	5		2018/8/7	201	1.223	13	32.8	5		2018/7/21	206	1.889	14	32.2	5		2018/7/17	208	2.348	9	43.8	5
2018/7/19	800	2.341	8	44.8	6		2018/7/23	807	1.194	11	32.6	6		2018/7/20	200	1.518	13	33.4	6		2018/8/8	201	1.295	12	33	6		2018/7/22	206	1.552	5	33.2	6		2018/7/18	208	2.716	9	45.2	6
2018/7/20	800	1.725	9	45.6	7		2018/7/24	807	1.311	8	33.8	7		2018/7/21	200	2.222	15	33.6	7		2018/8/9	201	1.002	10	33.6	7		2018/7/23	206	1.483	6	34.2	7		2018/7/19	208	2.304	9	46.4	7
2018/7/21	800	1.729	11	46	8		2018/7/25	807	1.315	5	34.6	8		2018/7/22	200	1.693	11	35	8		2018/8/10	201	1.224	8	34	8		2018/7/24	206	1.597	5	34.8	8		2018/7/20	208	2.021	10	47	8
2018/7/22	800	1.658	11	46.6	9		2018/7/26	807	1.588	10	35.4	9		2018/7/23	200	1.806	12	35.6	9		2018/8/11	201	0.898	7	34.6	9		2018/7/25	206	1.075	3	35	9		2018/7/21	208	2.178	7	47	9
2018/7/23	800	1.813	11	48	10		2018/7/27	807	1.578	8	36.2	10		2018/7/24	200	1.927	11	36.2	10		2018/8/12	201	1.281	3	33	10		2018/7/26	206	2.063	7	36.2	10		2018/7/22	208	2.251	9	47.4	10
2018/7/24	800	1.492	7	48.4	11		2018/7/28	807	0.53	2	37.2	11		2018/7/25	200	1.681	10	36.8	11		2018/8/13	201	0.896	5	33.8	11		2018/7/27	206	1.796	9	38	11		2018/7/23	208	1.605	6	49.2	11
2018/7/25	800	1.737	13	49.2	12		2018/7/29	807	1.118	9	37.4	12		2018/7/26	200	1.439	10	37	12		2018/8/14	201	0.5	8	33.6	12		2018/7/28	206	1.862	7	39	12		2018/7/24	208	2.198	5	49.2	12
2018/7/26	800	1.948	9	49.2	13		2018/7/30	807	1.064	8	37.6	13		2018/7/27	200	1.547	10	38.4	13		2018/8/15	201	0.502	10	33.8	13		2018/7/29	206	1.748	5	38.2	13		2018/7/25	208	1.59	5	50.6	1
2018/7/27	800	1.854	8	51.4	1		2018/7/31	807	1.416	11	38.2	14		2018/7/28	200	2.888	7	38.8	14		2018/8/16	201	0.463	6	35	14		2018/7/30	206	1.363	7	39.2	14		2018/7/26	208	1.571	4	51	2
2018/7/28	800	0.344	2	52.2	2		2018/8/1	807	1.137	8	39	15		2018/7/29	200	1.074	9	38.6	15		2018/8/17	201	1.71	11	35.8	15		2018/7/31	206	2.052	7	39.8	15		2018/7/27	208	1.245	6	51.8	3
2018/7/29	800	1.829	7	51.8	3		2018/8/2	807	1.178	10	40.2	16		2018/7/30	200	1.842	9	39.8	16		2018/8/18	201	1.489	6	36.6	16		2018/8/1	206	1.551	4	41.4	1		2018/7/28	208	0.858	3	52.4	4
2018/7/30	800	1.445	8	43.8	4		2018/8/3	807	1.432	7	40.8	1		2018/7/31	200	1.372	10	40.6	1		2018/8/19	201	1.411	11	37.2	17		2018/8/2	206	1.952	4	42	2		2018/7/29	208	1.626	6	53.6	5
2018/7/31	800	1.482	6	54.2	5		2018/8/4	807	1.408	6	41.4	2		2018/8/1	200	1.543	10	41.2	2		2018/8/20	201	1.646	7	38.2	18		2018/8/3	206	1.867	5	43	3		2018/7/30	208	1.891	6	54.6	6
2018/8/1	800	1.991	14	55.6	6		2018/8/5	807	1.553	7	42.4	3		2018/8/2	200	1.882	8	41.8	3		2018/8/21	201	1.283	12	39	19		2018/8/4	206	1.804	4	44.2	4		2018/7/31	208	1.993	5	55.2	7
2018/8/2	800	1.698	9	56	7		2018/8/6	807	1.678	9	43	4		2018/8/3	200	1.883	9	43.8	4		2018/8/22	201	1.29	6	39.2	20		2018/8/5	206	1.801	5	44.8	5		2018/8/1	208	1.269	2	55.6	8
2018/8/3	800	1.946	12	57	8		2018/8/7	807	1.233	4	44	5		2018/8/4	200	2.111	8	44.8	5		2018/8/23	201	1.269	10	39.6	21		2018/8/6	206	1.656	5	45.2	6		2018/8/2	208	0.742	7	54.6	9
2018/8/4	800	2.049	8	59.2	9		2018/8/8	807	1.608	7	44.6	6		2018/8/5	200	1.529	7	45.4	6		2018/8/24	201	1.298	16	40.4	1		2018/8/7	206	1.958	5	45.8	7		2018/8/3	208	1.58	10	54.4	10
2018/8/5	800	1.868	8	59.4	10		2018/8/9	807	1.366	7	45.2	7		2018/8/6	200	1.919	10	45.8	7		2018/8/25	201	1.366	13	41.2	2		2018/8/8	206	1.585	4	46.4	8		2018/8/4	208	1.189	7	54.6	11
2018/8/6	800	2.212	8	60.8	1		2018/8/10	807	1.72	11	46	8		2018/8/7	200	1.508	7	46.4	8		2018/8/26	201	1.076	10	41.2	3		2018/8/9	206	1.898	4	46.8	9		2018/8/5	208	1.151	8	56.2	12
2018/8/7	800	2.122	10	62	2		2018/8/11	807	1.451	9	47	9		2018/8/8	200	1.222	9	46.8	9		2018/8/27	201	1.002	11	42	4		2018/8/10	206	1.866	5	48.2	10		2018/8/6	208	1.383	7	57	13
2018/8/8	800	1.666	8	62.2	3		2018/8/12	807	1.254	8	46.8	10		2018/8/9	200	1.741	9	47	10		2018/8/28	201	0.917	19	42.6	5		2018/8/11	206	2.287	5	48.8	11		2018/8/7	208	1.328	7	58.2	14
2018/8/9	800	2.344	7	62.8	4		2018/8/13	807	0.314	4	46	11		2018/8/10	200	1.757	6	48.8	11		2018/8/29	201	1.021	21	43	6		2018/8/12	206	1.474	3	50.8	12		2018/8/8	208	1.849	7	59	15
2018/8/10	800	1.88	9	63.8	5		2018/8/14	807	1.636	9	47.4	12		2018/8/11	200	2.062	6	49.8	12		2018/8/30	201	0.973	7	43	7		2018/8/13	206	1.902	6	50.8	1		2018/8/9	208	1.508	6	60.6	1
2018/8/11	800	2.101	9	64.6	6		2018/8/15	807	0.826	8	49	13		2018/8/12	200	1.731	6	51	1		2018/8/31	201	1.132	12	44	8		2018/8/14	206	1.638	4	51	2		2018/8/10	208	2.063	6	61	2
2018/8/12	800	1.984	8	66	7		2018/8/16	807	-	-	-	14		2018/8/13	200	1.238	5	51.2	2		2018/9/1	201	1.046	12	44.4	9		2018/8/15	206	1.715	4	51.8	3		2018/8/11	208	1.612	5	62.4	3
2018/8/13	800	1.791	8	66.2	8		2018/8/17	807	0.151	6	45.6	15		2018/8/14	200	0.827	6	49.6	3		2018/9/2	201	1.275	9	44.8	10		2018/8/16	206	1.017	3	52.6	4		2018/8/12	208	1.795	4	63.4	4
2018/8/14	800	2.106	8	68.2	9		2018/8/18	807	0.393	9	45	16		2018/8/15	200	1.071	7	50.8	4		2018/9/3	201	1.347	13	45.6	11		2018/8/17	206	2.364	6	53.8	5		2018/8/13	208	1.667	5	63.2	5
2018/8/15	800	0.22	3	66.8	10		2018/8/19	807	0.899	6	47	17		2018/8/16	200	1.263	5	51	5		2018/9/4	201	1.577	10	46.6	12		2018/8/18	206	1.328	3	55.2	6		2018/8/14	208	1.904	4	65	6
2018/8/16	800	0.569	7	64	11		2018/8/20	807	0.808	6	48	18		2018/8/17	200	1.509	4	52.6	6		2018/9/5	201	1.431	9	47.4	13		2018/8/19	206	1.388	3	56.2	7		2018/8/15	208	1.185	4	65.4	7
2018/8/17	800	0.953	6	64.4	12		2018/8/21	807	1.281	7	47.8	19		2018/8/18	200	1.574	6	53.4	7		2018/9/6	201	1.608	14	48.4	14		2018/8/20	206	1.315	3	56	8		2018/8/16	208	1.212	6	64.8	8
2018/8/18	800	1.128	7	67.4	13		2018/8/22	807	1.393	9	48.4	20		2018/8/19	200	2.044	7	54.6	8		2018/9/7	201	1.451	11	48.6	15		2018/8/21	206	1.282	5	57.6	9		2018/8/17	208	1.545	7	66.2	9
2018/8/19	800	1.262	9	68.6	14		2018/8/23	807	1.244	7	49	21		2018/8/20	200	1.515	5	56	9		2018/9/8	201	1.785	10	49.8	16		2018/8/22	206	1.425	3	56.8	10		2018/8/18	208	1.648	5	67	10
2018/8/20	800	0.986	8	70	15		2018/8/24	807	1.612	7	50.8	1		2018/8/21	200	1.594	6	56	10		2018/9/9	201	1.612	8	50.8	1		2018/8/23	206	1.918	5	58	11		2018/8/19	208	1.45	7	69.2	11
2018/8/21	800	1.922	10	70.2	1		2018/8/25	807	1.57	9	51.2	2		2018/8/22	200	1.627	7	56.2	11		2018/9/10	201	1.407	17	51	2		2018/8/24	206	1.326	5	59	12		2018/8/20	208	1.794	7	69.8	12
2018/8/22	800	1.77	8	71	2		2018/8/26	807	1.833	10	52.2	3		2018/8/23	200	1.401	4	57.4	12		2018/9/11	201	1.787	17	51.4	3		2018/8/25	206	1.719	5	59.2	13		2018/8/21	208	2.24	8	71	1
2018/8/23	800	2.05	12	72.6	3		2018/8/27	807	1.186	8	52.8	4		2018/8/24	200	1.672	6	58.2	13		2018/9/12	201	1.44	9	52.4	4		2018/8/26	206	1.783	6	60.4	1		2018/8/22	208	2.209	7	72	2
2018/8/24	800	2.203	12	73.8	4		2018/8/28	807	1.415	8	52.8	5		2018/8/25	200	1.65	6	59	14		2018/9/13	201	1.56	11	53	5		2018/8/27	206	1.591	4	61.4	2		2018/8/23	208	2.066	8	73.4	3
2018/8/25	800	2.127	12	73.8	5		2018/8/29	807	1.347	6	54.2	6		2018/8/26	200	2.254	7	59.2	15		2018/9/14	201	1.355	10	53.8	6		2018/8/28	206	1.705	4	61.6	3		2018/8/24	208	1.931	7	73.8	4
2018/8/26	800	1.849	10	75.2	6		2018/8/30	807	1.214	7	54.2	7		2018/8/27	200	1.573	5	60.4	16		2018/9/15	201	1.397	13	54.4	7		2018/8/29	206	2.154	6	62.2	4		2018/8/25	208	1.968	7	75.2	5
2018/8/27	800	1.976	7	75.6	7		2018/8/31	807	0.604	13	53.6	8		2018/8/28	200	1.679	7	60.6	1		2018/9/16	201	1.697	13	55	8		2018/8/30	206	1.832	4	63.4	5		2018/8/26	208	2.106	8	75.4	6
2018/8/28	800	1.562	7	76.2	8		2018/9/1	807	0.887	11	53.4	9		2018/8/29	200	1.456	5	61.2	2		2018/9/17	201	1.764	15	55.8	9		2018/8/31	206	1.264	5	64	6		2018/8/27	208	1.664	6	77.2	7
2018/8/29	800	1.175	7	75	9		2018/9/2	807	1.758	8	54.2	10		2018/8/30	200	1.723	6	62.2	3		2018/9/18	201	1.484	13	56.6	10		2018/9/1	206	1.667	4	63.8	7		2018/8/28	208	2.11	6	77.4	8
2018/8/30	800	1.319	7	75.8	10		2018/9/3	807	1.233	8	56	11		2018/8/31	200	1.057	8	61.2	4		2018/9/19	201	1.361	8	57.2	11		2018/9/2	206	1.549	4	65.6	8		2018/8/29	208	1.899	6	79.2	9
2018/8/31	800	1.276	10	76	11		2018/9/4	807	1.815	7	57	12		2018/9/1	200	1.681	6	61.6	5		2018/9/20	201	1.659	17	57.6	12		2018/9/3	206	2.192	5	65.6	9		2018/8/30	208	2.084	11	80	10
2018/9/1	800	1.615	7	77.4	12		2018/9/5	807	1.699	6	58	13		2018/9/2	200	1.71	7	63	6		2018/9/21	201	1.552	12	58.4	13		2018/9/4	206	1.17	4	66.8	10		2018/8/31	208	1.368	8	80	1
2018/9/2	800	1.378	8	77.6	13		2018/9/6	807	1.228	3	58.4	14		2018/9/3	200	1.634	5	63.6	7		2018/9/22	201	1.351	15	59.4	14		2018/9/5	206	2.152	6	68.2	11		2018/9/1	208	1.975	6	80	2
2018/9/3	800	1.986	7	77	14		2018/9/7	807	1.42	6	59.4	15		2018/9/4	200	1.321	5	65.2	8		2018/9/23	201	1.785	17	60.4	1		2018/9/6	206	2.085	5	68.8	12		2018/9/2	208	2.435	6	82.6	3
2018/9/4	800	2.469	8	80.4	15		2018/9/8	807	1.677	5	59.4	1		2018/9/5	200	1.805	5	65	9		2018/9/24	201	1.807	12	61.6	2		2018/9/7	206	1.575	5	69.4	13		2018/9/3	208	2.007	5	83	4
2018/9/5	800	1.679	7	80.6	2		2018/9/9	807	1.607	7	61	2		2018/9/6	200	1.593	4	66	10		2018/9/25	201	1.545	13	62	3		2018/9/8	206	1.93	4	69.4	1		2018/9/4	208	2.506	5	86.2	5
2018/9/6	800	2.456	9	81.6	3		2018/9/10	807	1.689	8	61.8	3		2018/9/7	200	1.741	7	66.6	11		2018/9/26	201	1.751	16	62.8	4		2018/9/9	206	1.828	6	71.4	2		2018/9/5	208	2.01	7	86.2	6
2018/9/7	800	1.97	9	83	4		2018/9/11	807	2.083	8	63	4		2018/9/8	200	1.915	6	68.4	12		2018/9/27	201	1.861	17	63.4	5		2018/9/10	206	1.739	5	71.8	3		2018/9/6	208	2.197	5	86	7
2018/9/8	800	2.016	6	83.6	5		2018/9/12	807	1.918	7	64	5		2018/9/9	200	1.566	5	69	13		2018/9/28	201	1.596	15	64	6		2018/9/11	206	2.145	6	73	4		2018/9/7	208	2.303	6	87.8	8
2018/9/9	800	2.289	8	85.2	6		2018/9/13	807	0.959	4	63.6	6		2018/9/10	200	1.594	4	70	14		2018/9/29	201	1.865	14	64.4	7		2018/9/12	206	1.789	5	73.8	5		2018/9/8	208	2.073	5	89	9
2018/9/10	800	2.096	7	86.6	7		2018/9/14	807	1.335	6	62.6	7		2018/9/11	200	1.71	6	69.4	15		2018/9/30	201	1.576	11	65.2	8		2018/9/13	206	1.71	3	74.2	6		2018/9/9	208	2.404	5	88.8	10
2018/9/11	800	1.952	8	86.2	8		2018/9/15	807	1.226	8	64.6	8		2018/9/12	200	2.009	5	70.4	1		2018/10/1	201	1.443	13	65.4	9		2018/9/14	206	1.869	4	74.2	7		2018/9/10	208	1.894	6	91.2	11
2018/9/12	800	2.247	9	88	9		2018/9/16	807	1.271	4	65	9		2018/9/13	200	1.447	4	71.2	2		2018/10/2	201	-	-	-	10		2018/9/15	206	2.259	4	75.8	8		2018/9/11	208	1.888	7	91	1
2018/9/13	800	2.108	8	87.6	10		2018/9/17	807	1.252	5	65.2	10		2018/9/14	200	1.864	5	72.2	3		2018/10/3	201	1.266	6	65	11		2018/9/16	206	1.433	4	76.4	9		2018/9/12	208	1.22	8	92.2	2
2018/9/14	800	2.369	8	89.6	11		2018/9/18	807	1.303	8	65.6	11		2018/9/15	200	1.791	5	74.2	4		2018/10/4	201	1.305	10	65.6	12		2018/9/17	206	1.915	6	77.4	10		2018/9/13	208	1.66	11	89.6	3
2018/9/15	800	2.021	10	90.6	1		2018/9/19	807	0.97	5	65	12		2018/9/16	200	1.919	4	74.4	5		2018/10/5	201	1.078	7	66.2	13		2018/9/18	206	2.157	5	77.8	11		2018/9/14	208	0.039	10	91.4	4
2018/9/16	800	2.305	6	91	2		2018/9/20	807	1.722	7	65.6	13		2018/9/17	200	1.96	6	75.8	6		2018/10/6	201	1.553	7	66.8	14		2018/9/19	206	1.923	5	78.8	12		2018/9/15	208	1.614	7	88.4	5
2018/9/17	800	2.442	8	92.2	3		2018/9/21	807	1.767	6	66.8	14		2018/9/18	200	1.726	4	76.8	7		2018/10/7	201	2.133	11	68	15		2018/9/20	206	1.244	4	79.8	13		2018/9/16	208	1.022	6	93.2	6
2018/9/18	800	1.675	5	93	4		2018/9/22	807	1.347	6	68.2	15		2018/9/19	200	1.589	6	76.6	8		2018/10/8	201	2.182	13	69	16		2018/9/21	206	2.102	3	78.6	14		2018/9/17	208	1.913	11	90.8	7
2018/9/19	800	2.319	7	93.2	5		2018/9/23	807	1.389	3	69.2	16		2018/9/20	200	1.522	5	76.4	9		2018/10/9	201	2.308	12	70.2	1		2018/9/22	206	2.017	4	81	1		2018/9/18	208	0.684	7	92.2	8
2018/9/20	800	1.474	10	93.4	6		2018/9/24	807	1.311	3	68.8	17		2018/9/21	200	1.794	4	78.8	10		2018/10/10	201	1.778	12	71.2	2		2018/9/23	206	1.867	3	82.8	2		2018/9/19	208	1.609	12	92	9
2018/9/21	800	1.603	4	93.4	7		2018/9/25	807	1.775	5	69.4	18		2018/9/22	200	2.05	6	78.6	11		2018/10/11	201	1.91	12	72	3		2018/9/24	206	1.929	4	84	3		2018/9/20	208	1.62	8	91.4	10
2018/9/22	800	1.339	4	91.2	8		2018/9/26	807	1.669	4	69.4	1		2018/9/23	200	1.782	7	79	12		2018/10/12	201	2.051	14	72.8	4		2018/9/25	206	1.849	4	84.2	4		2018/9/21	208	2.668	6	91.6	11
2018/9/23	800	2.454	5	92.8	9		2018/9/27	807	2	7	71.4	2		2018/9/24	200	1.707	6	79.8	13		2018/10/13	201	2.059	19	73.2	5		2018/9/26	206	2.291	4	84.6	5		2018/9/22	208	2.158	6	96	12
2018/9/24	800	2.473	7	96.2	10		2018/9/28	807	1.682	5	71.8	3		2018/9/25	200	1.575	14	79.2	14		2018/10/14	201	2.011	11	73.2	6		2018/9/27	206	2.004	4	85	6		2018/9/23	208	2.493	4	97.4	13
2018/9/25	800	0.65	12	96	11		2018/9/29	807	1.772	5	71.6	4		2018/9/26	200	1.936	7	80.4	1		2018/10/15	201	2.029	11	74.8	7		2018/9/28	206	2.515	4	87.2	7		2018/9/24	208	2.195	3	98.2	14
2018/9/26	800	2.873	7	95.4	12		2018/9/30	807	2.065	6	71.8	5		2018/9/27	200	1.924	6	82	2		2018/10/16	201	1.819	10	75.4	8		2018/9/29	206	2.431	5	87.4	8		2018/9/25	208	2.419	7	99.8	15
2018/9/27	800	2.021	8	98	13		2018/10/1	807	1.477	6	72.6	6		2018/9/28	200	2.014	7	84.2	3		2018/10/17	201	2.045	12	76.2	9		2018/9/30	206	1.808	4	88.2	9		2018/9/26	208	2.676	3	98.2	16
2018/9/28	800	2.48	9	98.8	14		2018/10/2	807	-	-	-	7		2018/9/29	200	2.612	7	84.6	4		2018/10/18	201	2.186	13	76.8	10		2018/10/1	206	1.718	7	88.6	10		2018/9/27	208	3.231	4	101.6	17
2018/9/29	800	2.506	8	100.6	15		2018/10/3	807	0.897	2	70.6	8		2018/9/30	200	1.894	8	84.6	5		2018/10/19	201	1.677	16	76.2	11		2018/10/2	206	-	-	-	11
2018/9/30	800	2.551	8	100.8	16		2018/10/4	807	1.592	8	72.4	9		2018/10/1	200	0.739	1	81.6	6		2018/10/20	201	1.851	9	77	12		2018/10/3	206	1.311	2	88.2	12
							2018/10/5	807	1.682	5	74.6	10		2018/10/2	200	-	-	-	7		2018/10/21	201	1.845	17	77.6	13		2018/10/4	206	2.135	5	90	13
							2018/10/6	807	2.056	9	74.8	11		2018/10/3	200	1.877	2	83.8	8		2018/10/22	201	1.797	11	79.2	14		2018/10/5	206	1.578	6	90.8	1
							2018/10/7	807	2.655	8	76.4	12		2018/10/4	200	1.55	4	85.6	9		2018/10/23	201	2.176	16	79.2	15		2018/10/6	206	1.308	5	90.8	2
							2018/10/8	807	2.26	9	76.4	13		2018/10/5	200	1.759	5	86.6	10		2018/10/24	201	1.955	14	80.6	1		2018/10/7	206	1.766	6	90.4	3
							2018/10/9	807	2.261	8	77.2	14		2018/10/6	200	1.833	7	88.2	11		2018/10/25	201	2.151	15	81	2		2018/10/8	206	2.545	6	90.2	4
							2018/10/10	807	1.869	7	78.4	15		2018/10/7	200	2.337	7	88	12		2018/10/26	201	2.434	14	82.4	3		2018/10/9	206	1.445	5	91	5
							2018/10/11	807	1.299	7	78.8	16		2018/10/8	200	2.434	7	88.4	13		2018/10/27	201	2.05	15	82.8	4		2018/10/10	206	2.422	6	91.8	6
							2018/10/12	807	2.359	11	79	17		2018/10/9	200	2.59	8	89.6	14		2018/10/28	201	2.109	19	83.8	5		2018/10/11	206	1.639	7	93	7
							2018/10/13	807	2.388	8	80.4	1		2018/10/10	200	2.638	9	91	1		2018/10/29	201	2.448	17	84.2	6		2018/10/12	206	2.309	6	93	8
							2018/10/14	807	1.712	7	81	2		2018/10/11	200	2.868	7	91.8	2		2018/10/30	201	2.388	10	85.8	7		2018/10/13	206	1.997	7	94	9
							2018/10/15	807	2.218	7	81.4	3		2018/10/12	200	2.289	6	92.4	3		2018/10/31	201	2.348	22	86.6	8		2018/10/14	206	2.388	5	94.4	10
							2018/10/16	807	1.572	11	82.6	4		2018/10/13	200	2.748	5	93.2	4		2018/11/1	201	2.299	14	87.2	9		2018/10/15	206	2.289	7	95	11
							2018/10/17	807	2.218	9	83.4	5		2018/10/14	200	1.862	6	93	5		2018/11/2	201	3.081	16	88	10		2018/10/16	206	1.982	6	96	12
							2018/10/18	807	1.965	8	84.4	6		2018/10/15	200	2.063	5	93.6	6		2018/11/3	201	2.518	17	88.6	11		2018/10/17	206	1.683	5	96.6	13
							2018/10/19	807	1.992	7	84.4	7		2018/10/16	200	2.343	7	95.4	7		2018/11/4	201	1.411	12	89.2	12		2018/10/18	206	2.593	6	98.2	14
							2018/10/20	807	1.58	9	85.6	8		2018/10/17	200	1.929	8	95.8	8		2018/11/5	201	0.306	2	89.2	13		2018/10/19	206	2.037	5	99.2	15
							2018/10/21	807	2.468	6	85.4	9		2018/10/18	200	2.964	6	96.2	9		2018/11/6	201	1.98	12	91	14		2018/10/20	206	3.024	7	99.4	16
							2018/10/22	807	1.69	8	87.8	10		2018/10/19	200	1.967	6	97	10		2018/11/7	201	2.989	14	90.8	15		2018/10/21	206	2.054	6	101	17
							2018/10/23	807	2.222	11	88	11		2018/10/20	200	1.191	2	100.2	11
							2018/10/24	807	2.035	9	89	12
							2018/10/25	807	2.208	10	89.2	13
							2018/10/26	807	1.406	6	89.6	14
							2018/10/27	807	2.152	7	90.8	1
							2018/10/28	807	2.333	9	91.4	2
							2018/10/29	807	1.905	10	91.8	3
							2018/10/30	807	1.704	13	91.4	4
							2018/10/31	807	1.654	13	92	5
							2018/11/1	807	2.322	9	93.4	6
							2018/11/2	807	2.33	8	95	7
							2018/11/3	807	2.527	9	95.4	8
							2018/11/4	807	1.665	8	96	9
							2018/11/5	807	0.206	1	95.8	10
							2018/11/6	807	1.715	7	96.2	11
							2018/11/7	807	1.694	7	96.6	12
							2018/11/8	807	1.944	10	97.8	13
							2018/11/9	807	1.83	7	97.8	14
							2018/11/10	807	1.813	7	99	15

## Sheet: TG
Date	Pig	Consumed	Visits	Weight	Phase time		Date	Pig	Consumed	Visits	Weight	Phase time		Date	Pig	Consumed	Visits	Weight	Phase time
2018/7/22	202	1.647	12	30.2	1		2018/7/30	203	1.217	4	30.4	1		2018/7/25	204	1.146	14	30.2	1
2018/7/23	202	1.58	10	31.4	2		2018/7/31	203	1.463	6	31	2		2018/7/26	204	1.119	10	30.6	2
2018/7/24	202	1.703	11	32.4	3		2018/8/1	203	0.849	4	31.8	3		2018/7/27	204	1.59	12	31	3
2018/7/25	202	1.653	18	33.6	4		2018/8/2	203	1.533	5	32.4	4		2018/7/28	204	1.329	12	31.6	4
2018/7/26	202	1.724	12	34.4	5		2018/8/3	203	1.428	4	33.2	5		2018/7/29	204	1.239	9	32.4	5
2018/7/27	202	1.831	9	35.6	6		2018/8/4	203	1.823	4	35.2	6		2018/7/30	204	1.45	12	33.2	6
2018/7/28	202	1.326	8	36.8	7		2018/8/5	203	1.261	3	36	7		2018/7/31	204	1.345	9	34.2	7
2018/7/29	202	1.504	9	36.8	8		2018/8/6	203	0.765	3	36	8		2018/8/1	204	1.392	11	35	8
2018/7/30	202	1.83	11	37.6	9		2018/8/7	203	1.184	5	35.6	9		2018/8/2	204	1.29	6	35.6	9
2018/7/31	202	1.624	9	38.8	10		2018/8/8	203	1.466	5	36.6	10		2018/8/3	204	1.397	11	36.4	10
2018/8/1	202	1.96	11	40	11		2018/8/9	203	0.939	3	37.6	11		2018/8/4	204	1.232	5	36.8	11
2018/8/2	202	1.8	7	40.4	1		2018/8/10	203	1.457	3	38.2	12		2018/8/5	204	1.619	9	37.4	12
2018/8/3	202	1.7	9	41.8	2		2018/8/11	203	1.47	5	39.4	13		2018/8/6	204	1.762	8	38.8	13
2018/8/4	202	0.494	2	42	3		2018/8/12	203	0.803	2	39.8	14		2018/8/7	204	1.266	11	39.4	14
2018/8/5	202	1.766	6	40.6	4		2018/8/13	203	0.72	5	39.2	15		2018/8/8	204	1.5	9	39.6	15
2018/8/6	202	1.823	8	43.2	5		2018/8/14	203	0.821	3	39.8	16		2018/8/9	204	1.785	11	40.6	1
2018/8/7	202	1.774	8	45	6		2018/8/15	203	1.083	4	41	1		2018/8/10	204	1.575	8	41.6	2
2018/8/8	202	2.214	10	45.6	7		2018/8/16	203	1.491	3	41.6	2		2018/8/11	204	1.799	9	42.4	3
2018/8/9	202	2.061	9	46.4	8		2018/8/17	203	1.017	2	42.2	3		2018/8/12	204	1.277	6	43.4	4
2018/8/10	202	1.785	7	47.6	9		2018/8/18	203	1.227	2	44.4	4		2018/8/13	204	1.752	9	43	5
2018/8/11	202	2.005	10	49.2	10		2018/8/19	203	1.299	5	45.2	5		2018/8/14	204	1.481	9	44	6
2018/8/12	202	1.814	12	49.2	11		2018/8/20	203	1.321	2	44.6	6		2018/8/15	204	1.677	10	44.8	7
2018/8/13	202	1.725	7	49.4	12		2018/8/21	203	1.414	4	45.6	7		2018/8/16	204	1.385	7	45.4	8
2018/8/14	202	1.46	7	50.4	13		2018/8/22	203	1.598	7	46.4	8		2018/8/17	204	1.263	7	47	9
2018/8/15	202	0.133	4	46.6	14		2018/8/23	203	1.177	3	46.4	9		2018/8/18	204	1.457	8	47	10
2018/8/16	202	0.481	7	47.2	15		2018/8/24	203	1.041	4	47	10		2018/8/19	204	1.203	5	48.2	11
2018/8/17	202	0.65	9	48	16		2018/8/25	203	1.786	4	48	11		2018/8/20	204	1.125	8	50	12
2018/8/18	202	0.877	8	50.6	1		2018/8/26	203	1.508	3	48.4	12		2018/8/21	204	1.325	7	50.4	13
2018/8/19	202	0.983	6	51.8	2		2018/8/27	203	1.227	4	49.2	13		2018/8/22	204	1.414	8	50	14
2018/8/20	202	0.613	4	53.2	3		2018/8/28	203	1.735	5	50.6	14		2018/8/23	204	1.706	10	50.4	1
2018/8/21	202	1.657	8	54.8	4		2018/8/29	203	1.675	7	51.2	1		2018/8/24	204	1.614	8	51.8	2
2018/8/22	202	1.256	6	55	5		2018/8/30	203	1.568	4	52.2	2		2018/8/25	204	1.434	7	52	3
2018/8/23	202	1.942	9	56	6		2018/8/31	203	1.086	5	53.4	3		2018/8/26	204	1.914	9	53.2	4
2018/8/24	202	1.806	10	57.2	7		2018/9/1	203	1.696	9	54	4		2018/8/27	204	1.671	7	54	5
2018/8/25	202	2.211	9	57.6	8		2018/9/2	203	1.634	9	54.4	5		2018/8/28	204	1.53	6	55.6	6
2018/8/26	202	2.136	9	58.8	9		2018/9/3	203	1.643	5	55.2	6		2018/8/29	204	1.903	8	55.6	7
2018/8/27	202	1.996	9	60	10		2018/9/4	203	1.782	2	57	7		2018/8/30	204	1.737	8	55.8	8
2018/8/28	202	1.737	6	59.6	1		2018/9/5	203	2.085	5	58.2	8		2018/8/31	204	1.253	8	55.8	9
2018/8/29	202	1.448	8	61	2		2018/9/6	203	2.293	4	59	9		2018/9/1	204	1.812	5	56.4	10
2018/8/30	202	1.085	8	61.4	3		2018/9/7	203	1.566	2	60.4	10		2018/9/2	204	1.438	5	57	11
2018/8/31	202	1.297	7	60.4	4		2018/9/8	203	2.257	3	61.4	1		2018/9/3	204	1.785	6	56.8	12
2018/9/1	202	1.942	10	62	5		2018/9/9	203	2.496	4	61.8	2		2018/9/4	204	1.478	6	58.4	13
2018/9/2	202	1.994	8	63.2	6		2018/9/10	203	2.07	5	63.4	3		2018/9/5	204	1.233	6	59.4	14
2018/9/3	202	1.567	6	63.8	7		2018/9/11	203	1.966	4	64.6	4		2018/9/6	204	1.841	7	60.2	15
2018/9/4	202	2.525	5	65.6	8		2018/9/12	203	2.16	5	65.2	5		2018/9/7	204	1.162	5	60.6	1
2018/9/5	202	2.134	8	67.6	9		2018/9/13	203	1.98	2	66.4	6		2018/9/8	204	1.214	4	59.4	2
2018/9/6	202	2.041	9	67.6	10		2018/9/14	203	1.841	6	67.6	7		2018/9/9	204	1.591	9	61	3
2018/9/7	202	2.296	8	69.4	11		2018/9/15	203	2.464	9	67.8	8		2018/9/10	204	1.957	8	63	4
2018/9/8	202	1.791	6	70.4	12		2018/9/16	203	0.869	2	69.2	9		2018/9/11	204	1.469	7	64	5
2018/9/9	202	2.316	7	70.6	1		2018/9/17	203	2.588	7	68.4	10		2018/9/12	204	2.061	8	65	6
2018/9/10	202	1.761	5	71.6	2		2018/9/18	203	1.44	4	70.4	11		2018/9/13	204	1.246	6	65.6	7
2018/9/11	202	2.832	7	73.6	3		2018/9/19	203	2.521	3	71.2	1		2018/9/14	204	1.754	5	66	8
2018/9/12	202	2.283	6	74.2	4		2018/9/20	203	1.919	3	72.8	2		2018/9/15	204	1.715	7	66.6	9
2018/9/13	202	2.255	6	75.8	5		2018/9/21	203	2.117	3	74	3		2018/9/16	204	1.68	7	66.8	10
2018/9/14	202	2.081	4	75.2	6		2018/9/22	203	1.988	3	75.4	4		2018/9/17	204	1.774	6	68.2	11
2018/9/15	202	2.192	5	76.4	7		2018/9/23	203	2.172	4	76.2	5		2018/9/18	204	1.574	5	68.2	12
2018/9/16	202	1.588	6	78.2	8		2018/9/24	203	2.097	5	76.8	6		2018/9/19	204	1.623	5	70	13
2018/9/17	202	2.358	6	79.6	9		2018/9/25	203	1.796	3	77	7		2018/9/20	204	0.904	8	70.4	1
2018/9/18	202	2.21	6	80.2	1		2018/9/26	203	2.492	3	77	8		2018/9/21	204	1.999	6	71.2	2
2018/9/19	202	2.163	4	81.8	2		2018/9/27	203	1.712	6	78.2	9		2018/9/22	204	1.894	6	72.2	3
2018/9/20	202	1.691	8	81.6	3		2018/9/28	203	1.74	5	79	10		2018/9/23	204	1.284	7	71	4
2018/9/21	202	2.41	6	83.8	4		2018/9/29	203	1.809	4	80.2	11		2018/9/24	204	1.609	10	71.6	5
2018/9/22	202	2.774	7	84.8	5		2018/9/30	203	1.602	3	79.6	1		2018/9/25	204	1.561	8	72	6
2018/9/23	202	2.773	7	85.4	6		2018/10/1	203	1.838	5	81	2		2018/9/26	204	1.813	6	73.4	7
2018/9/24	202	2.533	6	87.4	7		2018/10/2	203	-	-	-	3		2018/9/27	204	1.9	8	74.2	8
2018/9/25	202	2.27	7	87.2	8		2018/10/3	203	1	2	79.6	4		2018/9/28	204	1.606	9	74.6	9
2018/9/26	202	2.067	4	88.6	9		2018/10/4	203	2.498	4	81	5		2018/9/29	204	1.654	7	76.4	10
2018/9/27	202	2.959	6	90	10		2018/10/5	203	2.312	5	82.4	6		2018/9/30	204	1.614	10	76.2	11
2018/9/28	202	3.089	7	91.2	1		2018/10/6	203	1.627	3	83.8	7		2018/10/1	204	1.176	8	75	12
2018/9/29	202	2.285	7	93	2		2018/10/7	203	2.866	4	85.6	8		2018/10/2	204	-	-	-	13
2018/9/30	202	3.032	9	93.4	3		2018/10/8	203	2.838	4	87.4	9		2018/10/3	204	1.211	2	74	14
2018/10/1	202	2.3	7	94.2	4		2018/10/9	203	2.565	4	88.2	10		2018/10/4	204	1.426	10	75.4	15
2018/10/2	202	-	-	-	5		2018/10/10	203	1.455	2	87.6	11		2018/10/5	204	1.058	7	77.8	16
2018/10/3	202	1.584	2	91.2	6		2018/10/11	203	2.914	3	88	12		2018/10/6	204	1.714	11	77.6	17
2018/10/4	202	2.739	6	96.4	7		2018/10/12	203	2.191	3	89	13		2018/10/7	204	1.945	12	79.4	18
2018/10/5	202	2.768	7	97.8	8		2018/10/13	203	2.345	3	90.6	1		2018/10/8	204	2.014	9	79.8	19
2018/10/6	202	2.12	5	98.4	9		2018/10/14	203	1.85	2	93	2		2018/10/9	204	1.843	7	80	20
2018/10/7	202	2.509	5	98.6	10		2018/10/15	203	2.318	4	93.4	3		2018/10/10	204	1.715	8	80.8	1
2018/10/8	202	3.068	9	99.2	11		2018/10/16	203	1.132	6	92.4	4		2018/10/11	204	2.491	8	81.4	2
2018/10/9	202	3.2	7	101.6	12		2018/10/17	203	1.427	4	92.4	5		2018/10/12	204	2.154	9	81.6	3
							2018/10/18	203	2.343	3	93.4	6		2018/10/13	204	2.12	9	82.2	4
							2018/10/19	203	2.388	3	95	7		2018/10/14	204	2.144	8	83.2	5
							2018/10/20	203	2.575	3	98	8		2018/10/15	204	1.507	7	82.4	6
							2018/10/21	203	2.522	3	98	9		2018/10/16	204	1.897	10	84	7
							2018/10/22	203	2.072	6	98.8	10		2018/10/17	204	1.653	10	83.6	8
							2018/10/23	203	3.05	4	99.6	11		2018/10/18	204	2.843	13	84.6	9
														2018/10/19	204	1.89	9	86.8	10
														2018/10/20	204	2.234	8	87.4	11
														2018/10/21	204	2.632	10	88.2	12
														2018/10/22	204	1.79	10	88.4	13
														2018/10/23	204	2.623	10	89.4	14
														2018/10/24	204	2.317	9	90.8	1
														2018/10/25	204	2.232	9	91.4	2
														2018/10/26	204	1.646	7	91.8	3
														2018/10/27	204	2.691	10	93.6	4
														2018/10/28	204	2.454	9	94	5
														2018/10/29	204	2.184	10	94.8	6
														2018/10/30	204	1.091	15	94.4	7
														2018/10/31	204	2.833	13	94.8	8
														2018/11/1	204	2.019	11	95.8	9
														2018/11/2	204	2.166	11	97	10
														2018/11/3	204	2.562	10	98.2	11
														2018/11/4	204	2.337	8	98.8	12
														2018/11/5	204	0.923	2	99.6	13
